# Supplementary material for: Promoter Sequence Determines the Relationship between Expression Level and Noise
Source: PLoS Biol. 2013 Apr 2;11(4):e1001528. doi: 10.1371/journal.pbio.1001528 (PMC3614515; doi:10.1371/journal.pbio.1001528)
Supplement: Table S1 — Lengths of cloned promoters inserts. Listed for each promoter is the length of each cloned sequence, in bases upstream of the ATG. (XLS) [file pbio.1001528.s012.xls]

## Sheet: cloned promoter lengths
Promoter	Cloned sequence length
	(upstream of ATG)
ADH1	1000
ADH3	1000
ADH4	1000
DPP1	1000
ENO1	1000
ENO2	448
HXT1	1000
IZH1	654
MCD4	1000
PGM2	694
TKL1	898
TKL2	1000
ZAP1	1000
ZRC1	1000
ZRT1	1000
ZRT2	447
ZRT3	806
